# Supplementary material for: DNA methylation signature is prognostic of choroid plexus tumor aggressiveness
Source: Clin Epigenetics. 2019 Aug 13;11:117. doi: 10.1186/s13148-019-0708-z (PMC6692938; doi:10.1186/s13148-019-0708-z)
Supplement: Supplementary file 1 — Table S1. Patient information for samples used in DNA methylation experiment. Table S2. Patient information for samples in replication cohort used in sensitivity testing of the CPC DNA methylation signature. Table S3. Multivariate factor analysis. Table S4. Primer sets for quantitative sodium bisulfite pyrosequencing. Table S5. GABA receptor DNA methylation status in CPTs. Table S6. Differentially methylated genes in cpc vs cpp showing differential expression and reverse correlation with DNA methylation in the promoter region of the gene. Table S7. Differentially methylated genes in cpc vs cpp showing differential expression and positive correlation with DNA methylation in the body of the gene. Table S8. 39 variables (encompassing 33 single genes) segregating CPCs and CPPs. Table S9. Comparison between CPC-specific DNAm signature classification and the Heidelberg classifier. (XLSX 108 kb) [file 13148_2019_708_MOESM1_ESM.xlsx]

## Sheet: Table S1
Additional file 1: Table S1: Patient information for samples used in DNA methylation experiment.
Discovery subset
sample name	diagnosis	gender	age (years)	p53 somatic mutation	type of mutation	domain	clinical significance	p53 status - somatic	p53 status - germline	p53 germline mutation
CPC140-TB	cpc	m	10.9897					wt	n/n
CPC56-T	cpc	m	13					wt	n/n
CPC153-T	cpc	m	0.0328542					wt	n/n
CPC3-T	cpc	m	0.43258	c.394A>G/wt	missense	DNA binding	deleterious	mut	0
CPC51-T	cpc	m	n/i	c.290T>A/c.290T>A	missense	proline-rich	deleterious/uncertain clinical significance	mut	n/n
CPC146-T	cpc	m	1.22108					wt	n/n
CPC66-T	cpc	m	16.7255					wt	n/n
CPC141-TB	cpc	m	1.31691	c.560-2A>C/c.560-2A>C	splice (doesn't affect protein)	n/a	likely benign	mut	n/n
CPC139-TB	cpc	f	1.57153	c.28G>A/wt	missense	Transactivation	neutral (functional TP53)	mut	n/n
CPC115-T	cpc	m	1.61259	c.743G>A/c.743G>A	missense	DNA binding	deleterious/pathogenic	mut	n/n
CPC59-T	cpc	m	n/i					wt	n/n
CPC143-TB	cpc	f	0.396988	c.524G>A/wt	missense	DNA binding	deleterious/pathogenic	mut	n/n
CPC50-T	cpc	m	n/i	c.814G>A/c.814G>A	missense	DNA binding	deleterious/uncertain clinical significance	mut	n/n
CPC157-T	cpc	m	3.80014	c.799C>T/c.799C>T	missense	DNA binding	deleterious/likely pathogenic	mut	1	c.799C>T/wt
CPP119-T	cpp	m	5.09514					wt	n/n
CPP133-T	cpp	f	2.04517					wt	n/n
CPP106-T	cpp	m	0.391513					wt	n/n
CPP110-T	cpp	m	16.6543					wt	n/n
CPP108-T	cpp	m	n/i					wt	n/n
CPP148-T	cpp	f	11.9261					wt	0
CPP114-T	cpp	f	1.8152					wt	n/n
CPP57-T	cpp	m	n/i					wt	n/n
CPP62-T	cpp	f	0.67					wt	n/n
CPP107-T	cpp	m	0.232717	c.639A>G/wt	silent	DNA binding	likely benign	mut	n/n
CPP47-T	cpp	m	n/i					wt	n/n
CPP111-T	cpp	m	6.30527					wt	n/n
CPP104-T	cpp	f	1.20739					wt	n/n
CPP53-T	cpp	m	0.42					wt	n/n
CPP152-T	cpp	f	0.213552					wt	n/n
aCPP138-T	acpp	m	6.47228					wt	0
aCPP136-T	acpp	m	2.19028					wt	0
aCPP151-T	acpp	f	2.3655					wt	n/n
aCPP55-T	acpp	m	0.75					wt	n/n
aCPP159-T	acpp	f	n/i					wt	n/n
Validation subset
sample name	diagnosis	gender	age (years)	p53 somatic mutation	type of mutation	domain	clinical significance	p53 status - somatic	p53 status - germline	p53 germline mutation
CPC10-T	cpc	m	0.75	c.743G>A/wt	missense	DNA binding	deleterious/pathogenic or likely pathogenic	mut	1	c.743G>A/wt
CPC113-T	cpc	f	6.96235					wt	n/n
CPC126-T	cpc	m	5.37988	c.827C>G/wt	missense	DNA binding	deleterious	mut	n/n
CPC147-TA	cpc	m	0.391513					wt	0
CPC150-TB	cpc	m	1.93018	c.706T>C/c.706T>C	missense	DNA binding	deleterious	mut	0
CPC1-T	cpc	f	2.00684	c.817C>T/wt	missense	DNA binding	deleterious/conflicting interpretations of pathogenicity	mut	n/n
CPC22-TA	cpc	f	4.52567					wt	0
CPC22-TB	cpc	f	4.52567					wt	0
CPC2-T	cpc	m	4.39151	c.473G>A/c.473G>A	missense	DNA binding	deleterious/pathogenic or likely pathogenic	mut	1	c.473G>A/c.473G>A
CPC39-T	cpc	m	5.45654					wt	0
CPC58-T	cpc	m	n/i					wt	n/n
CPC5-TC	cpc	f	1.14442	c.578A>C/c.578 A>C	missense	DNA binding	deleterious	mut	1	c.578A>C/c.578A>C
CPC64-T	cpc	m	2.70226	c.733G>A/c.733G>A	missense	DNA binding	deleterious/pathogenic or likely pathogenic	mut	n/n
CPC7-T	cpc	f	n/i					wt	0
CPC171-T	cpc	f	3.44148					wt	n/n
CPP104-T	cpp	f	1.20739					wt	n/n
CPP109-T	cpp	f	1.42368	c.108G>A/wt	silent	proline-rich	likely benign	mut	n/n
CPP125-T	cpp	m	15.666					wt	n/n
CPP127-T	cpp	m	0.996578					wt	n/n
aCPP132-T	acpp	m	n/i					wt	0
aCPP137-T	acpp	f	10.2478					wt	0
aCPP13-T	acpp	m	0.506502					wt	0
legend: n/i-no information; n/a-not applicable; n/n-not tested; 0-no mutation in TP53; 1- mutated TP53.

## Sheet: Table S2
Additional file 1: Table S2: Patient information for samples in replication cohort used in sensitivity testing of the CPC DNA methylation signature.
Replication cohort
sample name	diagnosis	gender	age (years)
aCPP-1g	acpp	m	1.75
CPC-2g	cpc	m	5.25
CPC-3g	cpc	m	5.42
CPC-6g	cpc	m	13.33
CPC-7g	cpc	m	16.17
CPC-8g	cpc	m	1.83
aCPP-9g	acpp	m	5.75
CPC-11g	cpc	f	4.33
CPC-15g	cpc	f	0.33
CPC-16g	cpc	f	0.5
CPC-18g	cpc	f	1.17
CPC-19g	cpc	f	1.5
aCPP-22g	acpp	m	5.42
CPC-23g	cpc	m	1.92
CPC-24g	cpc	m	n/i
aCPP-25g	acpp	f	0.67
CPC-26g	cpc	f	2.42
CPC-30g	cpc	f	1
CPC-31g	cpc	f	1.5
CPC-32g	cpc	m	0.25
aCPP-33g	acpp	m	1
aCPP-34g	acpp	f	0.17
aCPP-35g	acpp	m	0.33
CPP-36g	cpp	m	1
CPC-37g	cpc	m	0.5
CPC-38g	cpc	f	2.17
CPC-40g	cpc	m	11.75
aCPP-41g	acpp	m	14
CPP-44g	cpp	m	0.92
CPC-46g	cpc	m	6.5
aCPP-47g	acpp	f	0.33
aCPP-49g	acpp	f	0.58
aCPP-50g	acpp	f	0.42
CPP-53g	cpp	f	35.17
CPP-55g	cpp	m	37
aCPP-56g	acpp	f	38.42
aCPP-58g	acpp	f	23.42
CPP-59g	cpp	m	26.33
CPP-61g	cpp	f	22.67
CPP-64g	cpp	m	15.75
CPP-65g	cpp	m	34.08
CPP-67g	cpp	f	31.67
CPP-68g	cpp	m	54.6667
aCPP-70g	acpp	f	n/i
CPP-71g	cpp	f	38.67
aCPP-74g	acpp	m	51.08
aCPP-75g	acpp	f	0.17
aCPP-76g	acpp	m	0.17
CPC-78g	cpc	f	0.33
aCPP-79g	acpp	m	11.5
CPP-80g	cpp	f	17.92
CPP-81g	cpp	m	4.33
aCPP-82g	acpp	m	0.58
CPP-83g	cpp	m	2.33
CPP-85g	cpp	m	0.67
aCPP-86g	acpp	f	0.08
CPP-87g	cpp	m	3.42
CPP-88g	cpp	m	8.42
CPP-89g	cpp	f	1.42
aCPP-91g	acpp	m	1.08
aCPP-92g	acpp	f	0.25
legend: n/i-no information

## Sheet: Table S3
Additional file 1: Table S3: Multi-variate Factor Analysis
Sample ID	cg21871151	cg02343602	cg21737421	cg11903188	cg23072629	cg06543376	cg19784198	cg14294859	cg06213317	cg04253465	cg13469457	cg10953436	cg14578146	cg11796219	cg06144110	cg12816936	cg05510241	cg03015498	cg05053979	cg07558704	cg16050897	cg06061257	cg03442712	cg13191508	cg00830492	cg01535205	cg13595495	cg12594635	cg08618451	cg21038780	cg06675144	cg12522311	cg04245294	cg17657467	cg16248515	cg18713166	cg02872426	cg12361088	cg07160992	cg12152338	cg00908758	cg04498913	cg05740106	cg05900530	cg07038342	cg09077443	cg11526413	cg12727940	cg13045134
aCPP-1g	0.23366	0.51593	0.85797	0.62614	0.42276	0.60436	0.54188	0.24349	0.72018	0.64168	0.76916	0.41863	0.26322	0.40047	0.5207	0.20976	0.33186	0.56128	0.62586	0.64091	0.318	0.12026	0.29776	0.76759	0.50059	0.60534	0.64216	0.43225	0.50887	0.6488	0.60065	0.63733	0.40264	0.35453	0.14018	0.68487	0.86173	0.31139	0.80068	0.51245	0.542843	0.235184	0.56435	0.268096	0.331137	0.731464	0.548868	0.413826	0.503442
CPC-2g	0.56632	0.4487	0.74376	0.71321	0.41935	0.41026	0.39922	0.66153	0.57879	0.52617	0.66896	0.44257	0.40024	0.53513	0.49075	0.35961	0.48052	0.4381	0.45319	0.5669	0.085966	0.070298	0.24281	0.65451	0.76755	0.64336	0.56694	0.65722	0.5156	0.57267	0.64164	0.5871	0.71347	0.40322	0.19375	0.47064	0.82854	0.36485	0.75613	0.56489	0.49725	0.203696	0.432192	0.480449	0.158564	0.644095	0.588791	0.28538	0.135966
CPC-3g	0.92648	0.75995	0.90949	0.79876	0.80753	0.77735	0.62925	0.91969	0.8116	0.86688	0.86552	0.81016	0.79419	0.83469	0.6997	0.63562	0.76184	0.75114	0.8722	0.85337	0.63829	0.52902	0.78037	0.90465	0.86493	0.83766	0.76231	0.84444	0.82473	0.85974	0.63027	0.86467	0.83912	0.88803	0.657	0.74472	0.83322	0.58999	0.80481	0.55023	0.38542	0.602139	0.861596	0.598486	0.32432	0.688573	0.806492	0.338864	0.550842
CPC-6g	0.55227	0.69368	0.82463	0.82639	0.70659	0.80432	0.42877	0.76843	0.83367	0.72698	0.9573	0.6572	0.74248	0.68966	0.69255	0.74302	0.94063	0.48588	0.46708	0.87386	0.62067	0.51493	0.59298	0.91099	0.9	0.79558	0.7541	0.7407	0.77646	0.73729	0.87814	0.89671	0.83004	0.62784	0.16215	0.6511	0.50531	0.77274	0.91204	0.75308	0.580235	0.48366	0.951273	0.297608	0.690454	0.793618	0.748888	0.602057	0.785212
CPC-7g	0.82709	0.56809	0.87467	0.80379	0.65436	0.77503	0.59737	0.75823	0.81894	0.85671	0.90602	0.764	0.84646	0.79585	0.64134	0.65803	0.76283	0.61937	0.65996	0.68098	0.58121	0.43526	0.57393	0.85159	0.81636	0.79456	0.82126	0.73629	0.80622	0.85602	0.8185	0.86502	0.75744	0.90117	0.68617	0.76379	0.92981	0.49433	0.79754	0.61121	0.493951	0.466591	0.791819	0.33026	0.666867	0.792616	0.774549	0.753451	0.84814
CPC-8g	0.47802	0.51017	0.8573	0.82346	0.69329	0.77918	0.72538	0.90916	0.81082	0.86565	0.84865	0.63843	0.81045	0.69697	0.68995	0.542	0.92938	0.76329	0.63667	0.73409	0.68774	0.56208	0.66874	0.87076	0.82743	0.79236	0.79572	0.54054	0.72426	0.64927	0.64451	0.79288	0.57837	0.69755	0.53531	0.82032	0.84911	0.38024	0.86938	0.37745	0.398179	0.88179	0.934068	0.344071	0.430918	0.80174	0.657626	0.694458	0.719009
aCPP-9g	0.69778	0.555	0.8913	0.5441	0.73615	0.53781	0.64282	0.79502	0.82876	0.75791	0.93684	0.87455	0.82317	0.86988	0.83077	0.7092	0.66194	0.67123	0.88675	0.61889	0.79165	0.7324	0.66331	0.70086	0.86738	0.8354	0.81778	0.68077	0.80121	0.88072	0.91247	0.91007	0.71076	0.81209	0.72947	0.75625	0.73497	0.40168	0.4316	0.66875	0.716618	0.79054	0.853518	0.646979	0.698786	0.750726	0.813876	0.857868	0.872789
CPC-11g	0.8868	0.80941	0.83219	0.86332	0.81593	0.74111	0.73576	0.80165	0.84844	0.88215	0.88152	0.88907	0.84856	0.85399	0.73556	0.75068	0.89348	0.32195	0.86199	0.87877	0.78142	0.7485	0.74315	0.85906	0.90506	0.83712	0.82936	0.8304	0.8219	0.8968	0.83744	0.87848	0.85165	0.85784	0.74368	0.85898	0.87157	0.8362	0.88013	0.67098	0.193822	0.883405	0.902852	0.650418	0.539053	0.710019	0.871961	0.784575	0.718562
CPC-15g	0.90891	0.67951	0.83336	0.77083	0.78746	0.7015	0.54223	0.65271	0.87777	0.9249	0.9237	0.91671	0.82753	0.7409	0.83476	0.63921	0.90161	0.87689	0.79947	0.82978	0.53992	0.34427	0.58215	0.87505	0.93899	0.53515	0.8467	0.8637	0.82785	0.90238	0.81943	0.90589	0.80551	0.8091	0.74102	0.78724	0.89942	0.69161	0.84988	0.60159	0.439682	0.686108	0.879853	0.728845	0.880741	0.77741	0.879939	0.815248	0.816716
CPC-16g	0.83502	0.8598	0.91156	0.90647	0.83199	0.85312	0.83966	0.92823	0.84419	0.88526	0.95784	0.88038	0.885	0.87144	0.79369	0.81437	0.93032	0.889	0.88096	0.93985	0.81062	0.726	0.752	0.93999	0.94611	0.8945	0.90066	0.84613	0.92841	0.90172	0.90923	0.88971	0.85742	0.90475	0.72032	0.83714	0.93873	0.74412	0.83777	0.421	0.492119	0.949824	0.908307	0.679668	0.857996	0.795934	0.862452	0.857793	0.818434
CPC-18g	0.7341	0.43924	0.37762	0.59952	0.448	0.48098	0.44027	0.7528	0.90311	0.95537	0.8108	0.90251	0.71092	0.8178	0.78182	0.75335	0.74879	0.67085	0.76522	0.74908	0.43265	0.6266	0.46394	0.72742	0.94159	0.4679	0.73272	0.82838	0.92223	0.65964	0.7556	0.47215	0.7269	0.84527	0.63745	0.85078	0.84289	0.87417	0.95213	0.51006	0.441148	0.868897	0.551828	0.20261	0.82572	0.476611	0.0664135	0.907343	0.00622774
CPC-19g	0.88851	0.65882	0.88739	0.72448	0.69937	0.54205	0.60914	0.62228	0.8308	0.89791	0.94898	0.86004	0.77415	0.84979	0.69704	0.65267	0.82365	0.87436	0.88438	0.88692	0.67726	0.49739	0.67225	0.81762	0.84577	0.81014	0.84218	0.86381	0.78487	0.85759	0.74621	0.85222	0.83503	0.78858	0.91202	0.82293	0.9207	0.61173	0.86221	0.58088	0.36954	0.538951	0.868847	0.818864	0.744732	0.843795	0.611443	0.742926	0.840416
aCPP-22g	0.73148	0.70602	0.85462	0.79162	0.63197	0.65957	0.48218	0.65287	0.74262	0.84523	0.84434	0.64614	0.68836	0.74441	0.5811	0.72208	0.85482	0.81137	0.71284	0.81953	0.42276	0.32888	0.76141	0.84259	0.71116	0.69723	0.73965	0.57304	0.78029	0.60035	0.67964	0.80834	0.74663	0.83849	0.5669	0.77078	0.85051	0.49445	0.84231	0.60428	0.262601	0.555608	0.941939	0.765575	0.450632	0.866386	0.596057	0.590724	0.710641
CPC-23g	0.81037	0.6717	0.88576	0.86443	0.78353	0.74508	0.56618	0.74041	0.69786	0.89394	0.78502	0.76849	0.79609	0.87783	0.69663	0.67325	0.81073	0.75597	0.7544	0.83934	0.41657	0.29003	0.39568	0.80916	0.80178	0.75867	0.70968	0.75746	0.66072	0.70395	0.68541	0.72707	0.78267	0.83573	0.56983	0.77377	0.90302	0.68089	0.89052	0.74496	0.529811	0.790468	0.647212	0.664041	0.552984	0.677276	0.694484	0.506871	0.274256
CPC-24g	0.90179	0.79074	0.88893	0.84989	0.65631	0.70032	0.65335	0.77469	0.84638	0.88664	0.89726	0.84039	0.77944	0.84895	0.78146	0.72498	0.93088	0.8512	0.78458	0.896	0.74197	0.70902	0.69849	0.89828	0.8712	0.80029	0.84524	0.85873	0.76875	0.78494	0.79118	0.92412	0.74411	0.87057	0.64885	0.81853	0.93143	0.6594	0.72486	0.66461	0.264949	0.867332	0.725125	0.602151	0.714933	0.796588	0.89978	0.800363	0.80508
aCPP-25g	0.46108	0.42782	0.77667	0.72517	0.44604	0.67046	0.61219	0.60987	0.79743	0.85338	0.8962	0.72077	0.53588	0.62576	0.6728	0.38616	0.76715	0.65799	0.82815	0.89995	0.40173	0.26261	0.32286	0.59391	0.79752	0.72073	0.75521	0.77192	0.6469	0.702	0.71193	0.8432	0.5787	0.72955	0.66536	0.73609	0.88526	0.58848	0.43017	0.69941	0.249389	0.378135	0.704674	0.46194	0.498852	0.639426	0.68367	0.727054	0.753624
CPC-26g	0.71135	0.53206	0.89759	0.66451	0.57389	0.81965	0.66105	0.23831	0.8718	0.92958	0.92149	0.94981	0.8824	0.92634	0.79392	0.80946	0.77198	0.88527	0.66507	0.75644	0.68481	0.65003	0.70787	0.75042	0.9076	0.5063	0.8548	0.46091	0.9294	0.83168	0.85533	0.51785	0.72666	0.97319	0.41296	0.8858	0.91654	0.86352	0.94509	0.5988	0.347774	0.767092	0.57073	0.675629	0.788955	0.820432	0.432563	0.812706	0.812977
CPC-30g	0.86191	0.70775	0.75384	0.8152	0.71411	0.64748	0.65369	0.52426	0.86301	0.93717	0.96949	0.71885	0.79783	0.87948	0.82726	0.58328	0.92409	0.81795	0.77621	0.90152	0.77585	0.51385	0.50755	0.86804	0.8594	0.81102	0.76164	0.90962	0.71344	0.78982	0.82526	0.87994	0.80316	0.87997	0.74915	0.74669	0.9214	0.50488	0.8017	0.64743	0.219656	0.630979	0.822978	0.786598	0.658299	0.778164	0.871856	0.598414	0.585656
CPC-31g	0.90346	0.69255	0.87027	0.89316	0.73933	0.6852	0.6629	0.65093	0.85558	0.91218	0.94995	0.86275	0.81843	0.82623	0.74298	0.81006	0.87531	0.76	0.78923	0.88215	0.70637	0.57221	MISSING	0.82259	0.88949	0.81012	0.83508	0.82184	0.85284	0.90109	0.87195	0.90404	0.87359	0.83877	0.5545	0.79286	0.90655	0.59464	0.76993	0.68096	0.259377	0.680002	0.800024	0.71679	0.830653	0.762259	0.898383	0.832389	0.880788
CPC-32g	0.93044	0.78626	0.89407	0.85726	0.8097	0.76479	0.7511	0.65756	0.91421	0.92983	0.93858	0.87309	0.88508	0.80716	0.84007	0.82749	0.92676	0.89939	0.86718	0.87259	0.66003	0.64353	0.64723	0.9062	0.9202	0.86054	0.86711	0.88717	0.90725	0.89655	0.92045	0.88003	0.86168	0.87728	0.79908	0.84401	0.93128	0.72081	0.83205	0.71198	0.283022	0.932719	0.769326	0.760914	0.850604	0.70721	0.899724	0.860353	0.735579
aCPP-33g	0.87635	0.76556	0.89017	0.86577	0.70705	0.78749	0.75012	0.60298	0.80553	0.87202	0.90193	0.81469	0.82984	0.83772	0.76829	0.57234	0.88226	0.81567	0.85637	0.91959	0.73244	0.71537	0.57749	0.87256	0.87919	0.82642	0.81424	0.79327	0.87197	0.84642	0.84703	0.84803	0.81154	0.85458	0.71196	0.7992	0.9089	0.55991	0.68857	0.74261	0.270579	0.865963	0.512518	0.0510556	0.751241	0.742049	0.872427	0.793457	0.835483
aCPP-34g	0.50569	0.68439	0.81776	0.82363	0.69403	0.83736	0.62446	0.76682	0.90221	0.92052	0.96036	0.78752	0.89027	0.6917	0.91591	0.70753	0.87861	0.85188	0.82884	0.79341	0.46587	0.31806	0.72677	0.80537	0.91094	0.82799	0.84449	0.95255	0.94556	0.93788	0.90522	0.93225	0.90187	0.84521	0.57128	0.8625	0.95344	0.80865	0.88729	0.74262	0.452714	0.286767	0.884642	0.591455	0.736008	0.784509	0.822144	0.675388	0.814459
aCPP-35g	0.72093	0.43588	0.67353	0.80538	0.7783	0.66283	0.73182	0.86673	0.89614	0.94346	0.95446	0.89893	0.74447	0.67727	0.50435	0.80033	0.83036	0.90275	0.87364	0.89536	0.44296	0.67954	0.48398	0.77202	0.91093	0.88271	0.88664	0.87132	0.87584	0.83187	0.91828	0.88985	0.71325	0.79754	0.75254	0.73878	0.94382	0.65571	0.84253	0.36616	0.327044	0.524129	0.651618	0.497473	0.648324	0.732996	0.805923	0.74825	0.800123
CPP-36g	0.7522	0.63608	0.89539	0.717	0.22633	0.79388	0.70059	0.94226	0.87304	0.93494	0.96926	0.87611	0.90903	0.80708	0.87423	0.80232	0.88229	0.81521	0.78397	0.8295	0.84576	0.81894	0.60748	0.85812	0.79837	0.85908	0.86005	0.89153	0.93004	0.84446	0.91228	0.91037	0.73406	0.83201	0.63474	0.85873	0.89692	0.54388	0.92406	0.42656	0.416405	0.663221	0.821863	0.524018	0.869687	0.88351	0.78273	0.857525	0.890498
CPC-37g	0.92307	0.84561	0.88217	0.89708	0.86203	0.77062	0.86138	0.86771	0.85035	0.91286	0.94432	0.89629	0.88353	0.86831	0.82685	0.87418	0.86678	0.85965	0.82825	0.92305	0.78982	0.67373	0.76201	0.91917	0.91972	0.89304	0.84447	0.88612	0.87277	0.91459	0.85465	0.87981	0.91035	0.88788	0.79444	0.88292	0.924	0.57354	0.87646	0.81255	0.552617	0.940729	0.899393	0.682647	0.823628	0.835547	0.775931	0.855745	0.774665
CPC-38g	0.82819	0.68838	0.89078	0.77231	0.65682	0.71769	0.56699	0.73569	0.86754	0.91579	0.96181	0.90108	0.87822	0.79041	0.80889	0.85099	0.91259	0.89278	0.9052	0.88903	0.64202	0.46957	0.72823	0.89095	0.89246	0.87357	0.90572	0.84139	0.86975	0.85681	0.81162	0.84456	0.81062	0.75438	0.55254	0.81215	0.8946	0.83571	0.91872	0.74793	0.445811	0.893699	0.684383	0.427429	0.777568	0.772364	0.670544	0.729993	0.77536
CPC-40g	0.93525	0.82105	0.89962	0.8712	0.86372	0.83664	0.68474	0.87939	0.72469	0.81121	0.90118	0.78684	0.80276	0.88502	0.72135	0.60326	0.40861	0.26608	0.50971	0.91958	0.53496	0.36715	0.45218	0.91207	0.91607	0.66838	0.83405	0.8472	0.87332	0.79342	0.7558	0.89168	0.90328	0.73201	0.74295	0.83527	0.75747	0.54028	0.90513	0.78836	0.188257	0.290851	0.439477	0.734879	0.812484	0.843537	0.919565	0.830042	0.635236
aCPP-41g	0.75482	0.5447	0.88011	0.71308	0.45553	0.69075	0.46359	0.66831	0.23547	0.26123	0.70418	0.33659	0.37586	0.48078	0.31642	0.12584	0.22708	0.11657	0.44639	0.42202	0.049334	0.071826	0.14133	0.36101	0.52957	0.41429	0.6333	0.57213	0.59347	0.2262	0.3358	0.75734	0.78845	0.56067	0.75599	0.63381	0.6332	0.42851	0.76517	0.35805	0.0960102	0.155288	0.131431	0.775709	0.645366	0.792623	0.713705	0.848145	0.0704753
CPP-44g	0.66702	0.49047	0.42212	0.35951	0.2304	0.59341	0.27159	0.042679	0.36567	0.34982	0.37706	0.27325	0.1702	0.43009	0.24555	0.18828	0.29467	0.1915	0.27201	0.64193	0.073891	0.062316	0.20548	0.33684	0.44062	0.48059	0.27723	0.28108	0.20533	0.54827	0.21433	0.49119	0.35619	0.44188	0.14439	0.327	0.21197	0.11832	0.58008	0.14758	0.733992	0.144932	0.159571	0.502024	0.183217	0.163494	0.489298	0.238182	0.360918
CPC-46g	0.75093	0.45019	0.75247	0.65404	0.54567	0.52424	0.29062	0.43572	0.52346	0.49733	0.66116	0.64486	0.61524	0.79212	0.511	0.47062	0.31606	0.57244	0.6581	0.70714	0.2242	0.25545	0.37787	0.43712	0.66696	0.64585	0.72309	0.55514	0.4724	0.61998	0.56591	0.74782	0.60188	0.75715	0.62012	0.62515	0.64895	0.47535	0.68474	0.41717	0.445106	0.212467	0.281559	0.764154	0.73489	0.64766	0.659178	0.726819	0.40795
aCPP-47g	0.5723	0.67208	0.23265	0.57741	0.31246	0.64987	0.18711	0.33445	0.70753	0.59951	0.76834	0.72916	0.31561	0.7677	0.29021	0.092526	0.71837	0.53911	0.64853	0.69349	0.29642	0.48853	0.67309	0.63969	0.90685	0.53434	0.80781	0.56424	0.45241	0.79031	0.70413	0.91237	0.71205	0.52911	0.33811	0.47936	0.9305	0.13615	0.42519	0.67978	0.668798	0.646599	0.265656	0.231344	0.645397	0.338496	0.512326	0.176251	0.526429
aCPP-49g	0.63619	0.53553	0.53971	0.70278	0.53546	0.61295	0.22654	0.77144	0.84232	0.83545	0.94854	0.46522	0.18562	0.36971	0.50469	0.40298	0.80066	0.49465	0.63757	0.71204	0.50153	0.32789	0.32748	0.85804	0.84002	0.72238	0.72376	0.68583	0.61597	0.80268	0.78207	0.77695	0.70146	0.65493	0.33052	0.49614	0.90606	0.50396	0.33783	0.69507	0.705926	0.496657	0.691174	0.136713	0.105634	0.437964	0.821776	0.478946	0.865135
aCPP-50g	0.89669	0.65118	0.59989	0.47816	0.35627	0.66165	0.22254	0.53169	0.84704	0.9203	0.83897	0.63106	0.30718	0.73264	0.53183	0.26921	0.57273	0.74649	0.67126	0.46076	0.46357	0.35038	0.42824	0.80978	0.89309	0.71732	0.76992	0.78725	0.68071	0.80798	0.75678	0.85469	0.74215	0.76331	0.38271	0.57444	0.83691	0.66619	0.66867	0.8827	0.776654	0.833828	0.32384	0.0761991	0.241382	0.364098	0.80763	0.751877	0.871018
CPP-53g	0.22828	0.27937	0.2408	0.26386	0.24719	0.133	0.086628	0.076887	0.43509	0.34265	0.3179	0.31387	0.27703	0.24766	0.25142	0.17537	0.18216	0.15552	0.12779	0.33603	0.091721	0.094753	0.15957	0.19222	0.27901	0.2917	0.19566	0.20876	0.20454	0.22964	0.14661	0.35151	0.25746	0.20048	0.063044	0.21617	0.15359	0.25258	0.43797	0.11028	0.6915	0.0881028	0.291024	0.176341	0.336665	0.203631	0.251597	0.239366	0.306805
CPP-55g	0.22977	0.234	0.17396	0.19187	0.19424	0.18322	0.087252	0.094612	0.29571	0.29348	0.34433	0.25371	0.19589	0.27903	0.25014	0.17449	0.1812	0.1066	0.17267	0.25199	0.11543	0.077625	0.16266	0.19599	0.22821	0.21687	0.20563	0.14849	0.17168	0.17924	0.16462	0.23297	0.25567	0.21118	0.055601	0.20377	0.14808	0.19133	0.26381	0.22086	0.423384	0.216021	0.354138	0.113652	0.217781	0.176637	0.128546	0.213502	0.145976
aCPP-56g	0.17791	0.24962	0.20119	0.18871	0.16848	0.35938	0.063074	0.076377	0.21968	0.2526	0.2941	0.24096	0.21581	0.23159	0.20917	0.14195	0.1964	0.10604	0.16938	0.18463	0.08414	0.048312	0.19035	0.19615	0.22195	0.12671	0.18958	0.18327	0.14431	0.21081	0.1178	0.23824	0.20105	0.17413	0.066475	0.43679	0.13273	0.20702	0.23429	0.14911	0.673979	0.229124	0.287979	0.115969	0.134976	0.157399	0.124837	0.220582	0.162264
aCPP-58g	0.2385	0.23608	0.19188	0.19556	0.17893	0.56437	0.063074	0.069161	0.24323	0.25992	0.3473	0.2581	0.22529	0.30564	0.2569	0.18741	0.24973	0.11584	0.17996	0.21855	0.077363	0.051517	0.1548	0.19702	0.23118	0.20413	0.22424	0.21749	0.1227	0.15266	0.15093	0.21799	0.22953	0.23113	0.096205	0.15935	0.1587	0.21357	0.25268	0.19721	0.739414	0.234648	0.652091	0.136652	0.182699	0.180783	0.123999	0.273692	0.212127
CPP-59g	0.3883	0.39516	0.46972	0.089287	0.24454	0.74856	0.16369	0.129	0.57846	0.48918	0.6895	0.4976	0.44516	0.48013	0.39996	0.46079	0.30235	0.28514	0.41139	0.2599	0.097943	0.026652	0.15614	0.29257	0.33365	0.53575	0.37916	0.32126	0.38169	0.4969	0.29399	0.6105	0.6486	0.27142	0.12622	0.58289	0.33453	0.34949	0.58923	0.13347	0.79147	0.202504	0.435369	0.221139	0.604638	0.304466	0.602573	0.536954	0.3757
CPP-61g	0.28885	0.29948	0.30398	0.26659	0.26714	0.22685	0.0871	0.11115	0.29889	0.32521	0.37787	0.27663	0.2622	0.23108	0.3209	0.17996	0.26884	0.19666	0.20572	0.39031	0.11115	0.069438	0.2584	0.25688	0.2697	0.26422	0.2355	0.20901	0.23808	0.26163	0.24186	0.29018	0.23762	0.24085	0.10463	0.28267	0.24028	0.26243	0.27	0.20654	0.765784	0.306574	0.37718	0.13822	0.189882	0.202501	0.306618	0.254563	0.213164
CPP-64g	0.28354	0.40157	0.42731	0.37025	0.31845	0.33354	0.16971	0.079574	0.41446	0.44852	0.49222	0.38553	0.28619	0.2821	0.39167	0.25127	0.3102	0.25719	0.3734	0.39862	0.044417	0.049883	0.17088	0.37091	0.39493	0.26539	0.36366	0.28642	0.33372	0.31943	0.1998	0.31543	0.31283	0.30586	0.14134	0.21961	0.28257	0.26493	0.35756	0.3213	0.75238	0.226858	0.495497	0.182978	0.313111	0.31826	0.571114	0.351822	0.232574
CPP-65g	0.43885	0.4231	0.40828	0.42383	0.25451	0.68928	0.071084	0.10629	0.56402	0.48589	0.51278	0.45644	0.30853	0.48196	0.45962	0.28225	0.49834	0.18965	0.37246	0.39786	0.15244	0.16273	0.39696	0.29147	0.33562	0.35759	0.40868	0.349	0.27562	0.28359	0.27075	0.45777	0.37499	0.361	0.13061	0.30907	0.34545	0.36922	0.42946	0.38176	0.759405	0.298047	0.49114	0.154549	0.42347	0.318553	0.57394	0.379105	0.482647
CPP-67g	0.13636	0.3505	0.43738	0.15223	0.068192	0.22405	0.16169	0.084307	0.57476	0.51444	0.50282	0.53218	0.23143	0.31087	0.24701	0.26482	0.46825	0.23045	0.40905	0.55318	0.17743	0.14804	0.29228	0.37215	0.64119	0.4455	0.32997	0.30672	0.35974	0.45431	0.37598	0.29935	0.40071	0.26559	0.12043	0.27246	0.21909	0.28964	0.29295	0.27422	0.673293	0.340666	0.528833	0.0910513	0.301526	0.266526	0.40907	0.397823	0.4285
CPP-68g	0.39563	0.52118	0.28123	0.3077	0.26105	0.3171	0.23483	0.12109	0.48204	0.49097	0.51313	0.61933	0.53064	0.58116	0.39805	0.43391	0.49819	0.19042	0.45444	0.48568	0.37609	0.3478	0.26883	0.5027	0.56971	0.38128	0.4905	0.38715	0.27096	0.36459	0.38693	0.47468	0.42803	0.49284	0.17723	0.45117	0.70568	0.49607	0.77016	0.32429	0.27559	0.271182	0.685807	0.198331	0.339095	0.326324	0.218428	0.459923	0.565175
aCPP-70g	0.56392	0.5008	0.49448	0.48226	0.39466	0.41549	0.21041	0.19546	0.38893	0.4887	0.60905	0.56904	0.45023	0.597	0.43485	0.45069	0.47229	0.35825	0.3657	0.56251	0.2626	0.24638	0.37048	0.33616	0.45414	0.49823	0.45871	0.40529	0.36893	0.39674	0.29721	0.43521	0.48229	0.47854	0.15209	0.51065	0.3554	0.52932	0.6592	0.43719	0.74723	0.442893	0.631462	0.267733	0.521123	0.479957	0.304201	0.490852	0.400519
CPP-71g	0.21921	0.22343	0.43405	0.1083	0.2225	0.30431	0	0.14253	0.20492	0.099632	0.48452	0.20336	0.15678	0.26194	0.13719	0.23137	0.17524	0.043823	0.070359	0.4934	0.073179	0.31476	0.17444	0.096099	0.097941	0.26361	0.18553	0.1451	0.26917	0.21914	0.081064	0.091274	0.14094	0.16123	0.067141	0.17515	0.073077	0.14301	0.1071	0	0.76995	0.170913	0.104437	0.083603	0.215953	0.0778745	0.166583	0.144894	0.320397
aCPP-74g	0.39088	0.33687	0.22588	0.26636	0.20813	0.18883	0.14523	0.073409	0.26586	0.30716	0.36705	0.31855	0.28561	0.32062	0.28386	0.23205	0.2167	0.16006	0.20621	0.32115	0.097631	0.071803	0.24293	0.2371	0.21739	0.34631	0.28461	0.29758	0.22914	0.2241	0.16554	0.33407	0.3329	0.32308	0.10645	0.28499	0.16614	0.28741	0.45822	0.25206	0.733843	0.206503	0.360399	0.282208	0.220467	0.244938	0.175616	0.301429	0.184594
aCPP-75g	0.51219	0.29037	0.26046	0.81438	0.089084	0.38956	0.66023	0.68666	0.90122	0.96822	0.91678	0.76727	0.52612	0.6998	0.77017	0.71445	0.3367	0.016968	0.65903	0.63466	0.27497	0.70937	0.56595	0.47464	0.94208	0.64168	0.91544	0.69405	0.91395	0.87077	0.77426	0.76444	0.79263	0.86349	0.88003	0.6493	0.92539	0.54286	0.47804	0.79442	0.569899	0.308887	0.451494	0.492591	0.524567	0.251617	0.441032	0.679065	0.719323
aCPP-76g	0.79604	0.74846	0.64109	0.57239	0.35671	0.63078	0.49726	0.71102	0.89592	0.82583	0.96165	0.60791	0.86103	0.77084	0.68103	0.27927	0.82196	0.7805	0.77815	0.72283	0.64599	0.61136	0.84935	0.93926	0.9404	0.86048	0.88013	0.81333	0.897	0.86966	0.80238	0.87396	0.82312	0.91981	0.74855	0.90429	0.90424	0.8336	0.86871	0.71096	0.774864	0.390537	0.187608	0.101346	0.101312	0.0641722	0.873331	0.494299	0.852077
CPC-78g	0.69767	0.66572	0.84791	0.83995	0.73962	0.695	0.49814	0.77374	0.8177	0.85555	0.8305	0.77877	0.51955	0.87466	0.80601	0.47291	0.89074	0.77256	0.26502	0.4381	0.11824	0.20637	0.24721	0.71464	0.7428	0.66912	0.80076	0.65463	0.35781	0.77627	0.80668	0.54149	0.65505	0.64101	0.40184	0.37486	0.62864	0.38009	0.28345	0.48747	0.772892	0.810191	0.314803	0.635724	0.351122	0.550036	0.571709	0.559526	0.539977
aCPP-79g	0.53206	0.43763	0.55903	0.47411	0.3645	0.33735	0.067609	0.5724	0.66896	0.79127	0.89906	0.67438	0.59348	0.47683	0.42855	0.46227	0.47631	0.49064	0.5135	0.65917	0.33368	0.25621	0.48096	0.77487	0.87301	0.5921	0.84986	0.63341	0.5637	0.69497	0.55211	0.91829	0.76167	0.66458	0.28697	0.56089	0.74542	0.49701	0.69647	0.46954	0.670081	0.464697	0.692341	0.291275	0.551821	0.667627	0.884964	0.554131	0.571242
CPP-80g	0.42729	0.46357	0.52233	0.2978	0.26348	0.67997	0.46233	0.28953	0.65214	0.65979	0.70851	0.57881	0.67596	0.85547	0.49748	0.3532	0.62024	0.41127	0.3831	0.63497	0.39821	0.20243	0.39351	0.89966	0.63538	0.65631	0.51367	0.55655	0.58105	0.40541	0.39212	0.56506	0.47114	0.46677	0.23925	0.54724	0.72357	0.38533	0.59672	0.32853	0.569324	0.455119	0.556694	0.550445	0.276504	0.521872	0.432233	0.421595	0.433794
CPP-81g	0.47631	0.27484	0.27786	0.1624	0.15983	0.059541	0.42094	0.15922	0.46678	0.25934	0.43365	0.23743	0.33719	0.34944	0.31325	0.18364	0.23635	0.14134	0.16973	0.23129	0.047018	0.10776	0.22289	0.54945	0.21552	0.4989	0.20838	0.2143	0.27199	0.19263	0.21434	0.32479	0.3878	0.21039	0.087118	0.26924	0.25494	0.1748	0.76807	0.16258	0.699767	0.17217	0.31492	0.271244	0.165529	0.151616	0.503839	0.280419	0.301244
aCPP-82g	0.39373	0.51172	0.24835	0.61888	0.17034	0.74352	0.1535	0.045303	0.19153	0.18042	0.53488	0.1737	0.083144	0.16297	0.47445	0.2312	0.2171	0.072208	0.14391	0.16667	0.24809	0.15749	0.14389	0.73911	0.39449	0.64572	0.65867	0.44036	0.50819	0.87384	0.73559	0.16424	0.39188	0.12973	0.050671	0.32401	0.7291	0.3058	0.3073	0.50981	0.729412	0.160177	0.149238	0.202885	0.0864805	0.174921	0.843893	0.115787	0.261457
CPP-83g	0.2522	0.33878	0.18981	0.13562	0.15243	0.28564	0.036142	0.16301	0.10048	0.23481	0.24152	0.12304	0.14861	0.22562	0.28232	0.14592	0.24708	0.17271	0.11247	0.55938	0.092209	0.20248	0.19378	0.5066	0.26668	0.37555	0.15292	0.27467	0.23881	0.36736	0.095523	0.16483	0.20089	0.13925	0.099957	0.2549	0.44436	0.12964	0.39494	0.056056	0.708625	0.177638	0.120581	0.176042	0.336523	0.174207	0.365989	0.13824	0.565528
CPP-85g	0.16363	0.3253	0.20021	0.16679	0.14951	0.30891	0.061647	0.066242	0.35024	0.48899	0.46645	0.27825	0.2409	0.30198	0.154	0.10843	0.65785	0.11894	0.11435	0.20592	0.0069889	0.090449	0.13919	0.36234	0.54892	0.29371	0.42818	0.17579	0.1445	0.14817	0.1123	0.18847	0.17638	0.098039	0.10664	0.2656	0.34547	0.19161	0.43547	0.080173	0.773142	0.151924	0.245386	0.115916	0.224195	0.181953	0.48854	0.170131	0.503196
aCPP-86g	0.36563	0.40457	0.44388	0.44818	0.23609	0.55865	0.1888	0.042586	0.30972	0.36074	0.38452	0.22539	0.25057	0.3239	0.2564	0.18307	0.21867	0.11834	0.14582	0.20041	0.20657	0.099249	0.25031	0.45078	0.28017	0.37554	0.44832	0.41919	0.24888	0.48664	0.28556	0.54822	0.36181	0.38158	0.10933	0.65866	0.66683	0.24465	0.46314	0.16203	0.764825	0.258603	0.364837	0.188585	0.136064	0.157753	0.363238	0.279066	0.158157
CPP-87g	0.26194	0.36401	0.19498	0.25437	0.17637	0.45618	0.062958	0.1071	0.30391	0.48839	0.7942	0.28298	0.35832	0.37153	0.45462	0.36299	0.1972	0.13833	0.35614	0.38298	0.085477	0.096675	0.18525	0.45541	0.60131	0.45631	0.49161	0.48714	0.2228	0.53015	0.22191	0.36727	0.61678	0.65508	0.15727	0.55922	0.16741	0.25615	0.40192	0.26884	0.730059	0.224322	0.177486	0.137215	0.285061	0.440935	0.686751	0.349255	0.352386
CPP-88g	0.26169	0.20759	0.19542	0.20087	0.13583	0.26016	0.10962	0.086829	0.25909	0.39679	0.51046	0.26022	0.20275	0.23701	0.2505	0.20553	0.17811	0.1174	0.14663	0.31522	0.1175	0.065052	0.17991	0.34716	0.52948	0.23913	0.33355	0.3117	0.18972	0.21248	0.1436	0.43359	0.50821	0.23356	0.10301	0.31742	0.16437	0.19272	0.2911	0.14243	0.509578	0.258	0.32253	0.119922	0.152616	0.604515	0.636472	0.234474	0.131488
CPP-89g	0.17511	0.35273	0.32534	0.3349	0.21531	0.31786	0.062469	0.042331	0.32405	0.42863	0.30686	0.30998	0.1113	0.26697	0.18822	0.17181	0.3201	0.050946	0.14491	0.21298	0.11041	0.1757	0.16318	0.16058	0.38405	0.23915	0.33506	0.33996	0.26158	0.24269	0.17457	0.28623	0.34328	0.22837	0.14012	0.17033	0.36454	0.14267	0.29444	0.08978	0.64451	0.133775	0.22104	0.125345	0.0959611	0.294763	0.239807	0.207961	0.228349
aCPP-91g	0.12516	0.44775	0.30414	0.16342	0.12043	0.17565	0.2053	0.076396	0.33496	0.23947	0.30605	0.30405	0.23294	0.33985	0.31324	0.18443	0.23549	0.15653	0.54665	0.27981	0.028605	0.18527	0.22648	0.093403	0.19397	0.26721	0.13572	0.11732	0.14127	0.22502	0.1895	MISSING	0.6328	0.10887	0.036068	0.1281	0.73091	0.13009	0.083643	0.43006	0.70561	0.0568963	0.0664944	0.311258	0.30109	0.732186	0.785531	0.309788	0.461912
aCPP-92g	0.78181	0.78157	0.81875	0.63442	0.30679	0.40774	0.13479	0.070894	0.28577	0.30924	0.35437	0.50507	0.46616	0.30797	0.23569	0.39043	0.12384	0.11992	0.14899	0.16896	0.26722	0.25233	0.44158	0.67711	0.68652	0.59823	0.68062	0.54245	0.39533	0.78429	0.79266	0.79289	0.81998	0.63099	0.63343	0.7721	0.76853	0.32451	0.57455	0.68131	0.431455	0.141865	0.135796	0.490403	0.0846771	0.255045	0.924668	0.233602	0.425553
CPC140-TB	0.9494	0.89337	0.91861	0.83915	0.6953	0.90015	0.54826	0.19643	0.62632	0.60383	0.75093	0.39306	0.76504	0.82923	0.67054	0.47671	0.4954	0.40686	0.48561	0.858	0.40535	0.22141	0.29386	0.93243	0.93047	0.83485	0.79001	0.59362	0.73046	0.69272	0.84837	0.84797	0.84126	0.86282	0.78592	0.70508	0.85909	0.83282	0.92778	0.83488	0.162685	0.470798	0.504618	0.842246	0.752853	0.600531	0.975268	0.841278	0.762579
CPC56-T	0.88499	0.66238	0.80372	0.67587	0.48961	0.80393	0.65343	0.84614	0.46738	0.67678	0.75797	0.74325	0.55316	0.75733	0.60514	0.66593	0.67916	0.65093	0.73746	0.54112	0.71576	0.63105	0.90105	0.74108	0.69333	0.70571	0.77251	0.73789	0.8433	0.72596	0.70215	0.63371	0.64535	0.78398	0.42889	0.49646	0.73058	0.57357	0.80436	0.77941	0.390603	0.604864	0.888006	0.766554	0.768827	0.703234	0.815187	0.605268	0.868632
CPC153-T	0.83696	0.81817	0.90203	0.83701	0.67725	0.85789	0.63677	0.39736	0.80246	0.90773	0.93344	0.78141	0.68508	0.77379	0.51839	0.54129	0.37686	0.33462	0.43075	0.92767	0.63469	0.49431	0.76936	0.91131	0.89642	0.51611	0.85969	0.82945	0.81757	0.64222	0.60693	0.85114	0.7861	0.77271	0.55983	0.82182	0.93097	0.57705	0.49775	0.70323	0.638519	0.352409	0.849489	0.435481	0.530811	0.652374	0.931649	0.805999	0.818134
CPC3-T	0.6707	0.8927	0.91674	0.79143	0.58915	0.86566	0.73478	0.75429	0.87716	0.89225	0.94276	0.55335	0.91415	0.92674	0.82483	0.69021	0.96027	0.81983	0.80368	0.8569	0.83399	0.83485	0.58448	0.98097	0.85296	0.86585	0.62935	0.79458	0.55792	0.64292	0.57174	0.79934	0.75853	0.82094	0.5441	0.89096	0.92901	0.44643	0.88051	0.50997	0.317502	0.901839	0.987638	0.761743	0.778946	0.882577	0.91194	0.798573	0.571191
CPC51-T	0.95777	0.91421	0.93097	0.93199	0.84185	0.93908	0.70657	0.91734	0.88541	0.92447	0.83097	0.89309	0.78477	0.85066	0.76803	0.86781	0.88834	0.85538	0.7856	0.94541	0.76145	0.68116	0.79109	0.81139	0.85903	0.89993	0.83627	0.82887	0.88122	0.92557	0.89983	0.9079	0.89124	0.91043	0.83166	0.85042	0.95926	0.78183	0.65355	0.80917	0.0972467	0.707609	0.971445	0.806669	0.5629	0.65296	0.919095	0.744652	0.935515
CPC146-T	0.88523	0.72243	0.82572	0.83343	0.65726	0.64055	0.34187	0.73749	0.57666	0.58232	0.49743	0.59558	0.41912	0.59413	0.4147	0.41855	0.79679	0.58541	0.54444	0.65235	0.40687	0.21452	0.45955	0.64524	0.59574	0.60795	0.72149	0.48713	0.48977	0.52	0.6631	0.68166	0.72878	0.54596	0.21547	0.33387	0.81007	0.33573	0.58517	0.66534	0.282872	0.257181	0.789714	0.750828	0.412956	0.603457	0.870441	0.766297	0.288351
CPC66-T	0.80828	0.65254	0.83502	0.73903	0.66548	0.91963	0.65563	0.7224	0.86671	0.90966	0.9118	0.8897	0.82749	0.83203	0.75832	0.75919	0.91842	0.71184	0.80237	0.91678	0.6799	0.58376	0.70875	0.94311	0.9161	0.67996	0.85581	0.82632	0.86494	0.80812	0.7614	0.80976	0.81094	0.90558	0.55503	0.81375	0.86864	0.74042	0.89221	0.80735	0.24297	0.804742	0.932275	0.747641	0.761272	0.870816	0.806543	0.763775	0.755529
CPC141-TB	0.7855	0.7565	0.89981	0.88044	0.78628	0.91631	0.85497	0.93496	0.88443	0.90884	0.91542	0.8013	0.75103	0.86364	0.73849	0.71918	0.66572	0.88337	0.82939	0.9334	0.79028	0.71813	0.71886	0.94463	0.91139	0.86466	0.79621	0.72971	0.89015	0.8686	0.81926	0.89435	0.84143	0.83264	0.6789	0.83001	0.71475	0.86619	0.82242	0.66224	0.475377	0.428074	0.930525	0.559819	0.374922	0.589329	0.960433	0.647037	0.870006
CPC139-TB	0.69575	0.81666	0.88366	0.75007	0.52329	0.81992	0.60996	0.48134	0.77142	0.8079	0.81038	0.64357	0.83591	0.87265	0.65016	0.46424	0.84586	0.64504	0.60073	0.93463	0.44326	0.31116	0.53809	0.89634	0.6934	0.87656	0.67779	0.76062	0.68404	0.64152	0.6158	0.77793	0.72531	0.88709	0.57388	0.76497	0.84889	0.65765	0.80033	0.65556	0.382225	0.805105	0.898451	0.666484	0.498356	0.649084	0.904248	0.644756	0.507167
CPC115-T	0.9162	0.91618	0.88769	0.82008	0.83836	0.80365	0.76376	0.49839	0.86004	0.78637	0.95772	0.86298	0.86792	0.89211	0.85851	0.83228	0.9316	0.9039	0.87642	0.94708	0.78067	0.74374	0.81275	0.97342	0.94843	0.90995	0.89521	0.86378	0.86806	0.92052	0.89613	0.91965	0.87389	0.91542	0.77924	0.87547	0.95852	0.87695	0.86262	0.92085	0.134231	0.958579	0.93371	0.57826	0.881286	0.84146	0.942379	0.834945	0.895818
CPC59-T	0.89096	0.91186	0.82325	0.81094	0.59059	0.9198	0.7127	0.67335	0.8824	0.91227	0.96412	0.94642	0.85989	0.91795	0.84614	0.73367	0.90976	0.8465	0.83165	0.86848	0.68115	0.46947	0.88554	0.98515	0.91699	0.90561	0.89404	0.89687	0.90059	0.85652	0.84568	0.73148	0.71571	0.92437	0.85235	0.76198	0.98348	0.89765	0.86292	0.90217	0.491744	0.925984	0.979118	0.820076	0.85813	0.831247	0.928728	0.849725	0.837111
CPC143-TB	0.60068	0.77649	0.88672	0.80868	0.52553	0.89784	0.39183	0.54992	0.85503	0.91893	0.95757	0.7528	0.74476	0.79457	0.76613	0.67182	0.91968	0.67472	0.81415	0.93188	0.46132	0.5719	0.52883	0.84464	0.82972	0.84171	0.77003	0.8209	0.70682	0.67809	0.7596	0.92602	0.82695	0.84668	0.43751	0.85463	0.92744	0.70009	0.79096	0.71399	0.396223	0.488105	0.919264	0.500392	0.72951	0.894548	0.89701	0.828461	0.748333
CPC50-T	0.951	0.85231	0.88519	0.86944	0.81796	0.87436	0.84087	0.89073	0.88093	0.86588	0.93964	0.84363	0.9111	0.89346	0.79328	0.87179	0.89349	0.85352	0.83864	0.90205	0.86338	0.83414	0.88069	0.97456	0.93295	0.89214	0.88868	0.81003	0.89757	0.90496	0.86154	0.91609	0.88496	0.90534	0.69332	0.79472	0.93157	0.82968	0.86814	0.74619	0.153265	0.96645	0.962241	0.737013	0.820225	0.732527	0.936751	0.860079	0.873028
CPC157-T	0.93081	0.80597	0.92987	0.8647	0.83556	0.91422	0.60205	0.82363	0.85007	0.89314	0.85526	0.84307	0.78503	0.89317	0.6946	0.61621	0.72673	0.837	0.86403	0.93139	0.62543	0.45637	0.75392	0.92311	0.87458	0.72872	0.77263	0.74308	0.84821	0.79749	0.63316	0.86136	0.8191	0.91863	0.74362	0.73951	0.93192	0.65196	0.68474	0.7799	0.146288	0.403421	0.898522	0.685299	0.7217	0.78409	0.819122	0.826599	0.751994
CPP119-T	0.25519	0.3699	0.33252	0.28045	0.18196	0.30756	0.15993	0.067347	0.34741	0.46833	0.32706	0.33141	0.32341	0.27288	0.27462	0.22998	0.28189	0.16464	0.23073	0.27663	0.10938	0.09603	0.15749	0.74797	0.70831	0.30333	0.31786	0.24307	0.27022	0.22409	0.1514	0.29528	0.31298	0.36987	0.14059	0.30281	0.55297	0.24115	0.48838	0.13573	0.710685	0.178725	0.335758	0.23892	0.173804	0.240984	0.463125	0.253966	0.192124
CPP133-T	0.6444	0.422	0.61185	0.66798	0.37003	0.38347	0.16719	0.1331	0.23497	0.25377	0.32831	0.34166	0.23332	0.49994	0.22592	0.15075	0.23882	0.2531	0.32684	0.17157	0.13731	0.06413	0.19267	0.38057	0.28294	0.70137	0.29626	0.36069	0.34267	0.46733	0.52701	0.37708	0.41286	0.63641	0.24943	0.27499	0.54495	0.23086	0.21013	0.15963	0.824026	0.213823	0.169937	0.540202	0.159819	0.274387	0.856324	0.319972	0.0880868
CPP106-T	0.44502	0.45431	0.44229	0.3707	0.27719	0.36936	0.24792	0.17964	0.3833	0.46933	0.51234	0.4276	0.39355	0.45306	0.32606	0.35979	0.31911	0.13993	0.32097	0.48898	0.19005	0.10077	0.22787	0.39011	0.38018	0.40888	0.62279	0.49084	0.36328	0.40922	0.45128	0.51536	0.46472	0.54564	0.20445	0.33076	0.66901	0.3176	0.46007	0.32974	0.646878	0.30309	0.440438	0.390352	0.345886	0.422772	0.497434	0.401392	0.256808
CPP110-T	0.19339	0.28876	0.21594	0.16575	0.20683	0.3162	0.12698	0.057685	0.22492	0.23977	0.28938	0.20255	0.2034	0.067385	0.14817	0.13897	0.16453	0.10081	0.17124	0.28315	0.03775	0.07393	0.12371	0.14616	0.17066	0.19026	0.21205	0.13045	0.19118	0.19648	0.10162	0.19895	0.18331	0.24494	0.11133	0.17055	0.12392	0.21128	0.1892	0.099385	0.808279	0.161801	0.104591	0.133835	0.169074	0.13822	0.160353	0.209181	0.194421
CPP108-T	0.44611	0.40345	0.66292	0.59542	0.40712	0.5151	0.32325	0.10924	0.30557	0.36165	0.356	0.39826	0.31102	0.36318	0.37311	0.23517	0.44956	0.6674	0.49191	0.37838	0.19473	0.11829	0.23031	0.68713	0.44512	0.52034	0.29707	0.30794	0.41219	0.41598	0.68923	0.42309	0.41173	0.40764	0.1964	0.35225	0.70837	0.33116	0.49552	0.40811	0.51498	0.26358	0.386606	0.327747	0.270242	0.478209	0.362571	0.342555	0.23911
CPP148-T	0.19971	0.24886	0.30573	0.20721	0.17141	0.21922	0.0961	0.078728	0.21131	0.26101	0.30717	0.27589	0.27975	0.20881	0.20322	0.17382	0.20465	0.13317	0.17961	0.20418	0.086827	0.064477	0.17852	0.18812	0.23665	0.23574	0.26709	0.19591	0.16796	0.19071	0.15028	0.24899	0.2389	0.2733	0.13404	0.20212	0.23273	0.18457	0.26388	0.1344	0.672824	0.229726	0.265517	0.260599	0.189983	0.161649	0.174362	0.267841	0.116461
CPP114-T	0.34612	0.35851	0.64756	0.45425	0.2022	0.41049	0.21277	0.30413	0.25813	0.51081	0.22639	0.22681	0.26932	0.42107	0.31053	0.19283	0.25589	0.40227	0.45614	0.22516	0.17333	0.063545	0.21543	0.7395	0.63128	0.64595	0.28188	0.24609	0.36731	0.31968	0.2165	0.28398	0.41197	0.40768	0.13179	0.29125	0.53977	0.26589	0.38588	0.25449	0.772594	0.261571	0.244837	0.293727	0.24313	0.230851	0.719715	0.204834	0.161064
CPP57-T	0.57383	0.52938	0.43471	0.44499	0.22087	0.37242	0.10529	0.062814	0.25381	0.26568	0.46421	0.28762	0.19978	0.26441	0.19661	0.21048	0.22197	0.15378	0.17851	0.13979	0.21729	MISSING	0.14991	0.40492	0.61119	0.28642	0.38362	0.38575	0.30772	0.25737	0.30069	0.41063	0.53894	0.27101	0.11887	0.30764	0.52467	0.18578	0.31976	0.31542	0.829171	0.211831	0.315216	0.216161	0.112702	0.621525	0.744376	0.221543	0.199384
CPP62-T	0.54675	0.4984	0.63799	0.4019	0.20754	0.63788	0.52491	0.17506	0.2954	0.36132	0.34643	0.31154	0.30591	0.29308	0.27568	0.27596	0.2249	0.19432	0.22253	0.66859	0.17175	0.089335	0.19996	0.5708	0.44372	0.385	0.39925	0.38808	0.35189	0.30657	0.25047	0.46271	0.46002	0.33487	0.15545	0.38525	0.42532	0.2496	0.3831	0.20287	0.577558	0.23441	0.355341	0.218071	0.244712	0.295253	0.715483	0.339284	0.224486
CPP107-T	0.36556	0.46465	0.36534	0.3444	0.37115	0.4916	0.14882	0.14261	0.41273	0.46227	0.41854	0.39501	0.35285	0.41359	0.38905	0.301	0.35313	0.27639	0.32898	0.44436	0.17184	0.092322	0.25608	0.35803	0.37982	0.41728	0.3011	MISSING	0.3519	0.33251	0.29704	0.47103	0.46112	0.45125	0.11734	0.34158	0.39945	0.43718	0.43028	0.43738	0.841669	0.249152	0.455994	0.189313	0.421138	0.356137	0.316347	0.470494	0.21473
CPP47-T	0.33036	0.4451	0.34613	0.29981	0.31635	0.51276	0.13825	0.14674	0.34146	0.37702	0.406	0.38007	0.369	0.36948	0.33876	0.31149	0.31009	0.21296	0.28272	0.36696	0.16332	0.12754	0.23908	0.37914	0.38169	0.39112	0.29415	0.30461	0.26098	0.29502	0.27261	0.38359	0.38054	0.4128	0.11527	0.27888	0.32159	0.38058	0.39211	0.3279	0.857766	0.278101	0.433554	0.208616	0.291932	0.331945	0.253485	0.447552	0.26651
CPP111-T	0.13952	0.29289	0.18366	0.19538	0.1553	0.15335	0.1028	0.053679	0.24032	0.28682	0.24071	0.23406	0.21711	0.25444	0.19465	0.16354	0.17451	0.1012	0.20751	0.19287	0.086131	0.04307	0.085933	0.18281	0.24754	0.32021	0.2067	0.1991	0.19766	0.25581	0.20142	0.31074	0.29448	0.3256	0.096211	0.21124	0.38411	0.21943	0.306	0.19037	0.696037	0.171099	0.259425	0.165953	0.211469	0.308562	0.634821	0.210793	0.0967064
CPP104-T	0.22967	0.37343	0.39109	0.2657	0.22401	0.3496	0.22598	0.13397	0.33817	0.35702	0.48089	0.32232	0.34208	0.29857	0.29296	0.25967	0.36121	0.16194	0.26898	0.32017	0.2152	0.066804	0.21236	0.32278	0.40872	0.37299	0.30604	0.32698	0.36677	0.35704	0.29494	0.34452	0.35486	0.36433	0.10379	0.28631	0.49664	0.37876	0.51243	0.31325	0.767579	0.231595	0.386082	0.0889538	0.324669	0.255936	0.405324	0.413219	0.268275
CPP53-T	0.30237	0.3509	0.31518	0.31831	0.23236	0.29301	0.34993	0.11303	0.26002	0.36476	0.34694	0.32015	0.29143	0.28152	0.24859	0.21476	0.3001	0.13895	0.22913	0.17229	0.1117	0.025261	0.17722	0.32394	0.36176	0.21339	0.37866	0.31077	0.3161	0.36315	0.24573	0.37361	0.45875	0.32126	0.11881	0.33745	0.30509	0.24067	0.27158	0.24745	0.7519	0.230008	0.294818	0.268072	0.194833	0.256703	0.27064	0.295929	0.176715
CPP152-T	0.44557	0.53396	0.50855	0.543	0.30412	0.66964	0.4452	0.48679	0.50651	0.60835	0.65044	0.42026	0.43734	0.46205	0.43502	0.30202	0.40046	0.2824	0.37822	0.52851	0.32945	0.12798	0.24713	0.65754	0.6697	0.422	0.78501	0.75545	0.59887	0.51804	0.46067	0.664	0.48888	0.58161	0.36159	0.66893	0.86032	0.44674	0.48684	0.44453	0.661486	0.321871	0.657146	0.381947	0.195391	0.564209	0.853969	0.43511	0.612011
aCPP138-T	0.34629	0.35403	0.35897	0.30941	0.33789	0.30474	0.079597	0.15322	0.39591	0.71594	0.34977	0.32725	0.29162	0.26176	0.32838	0.24547	0.29882	0.2226	0.21454	0.38235	0.22512	0.12857	0.28059	0.38509	0.35284	0.28487	0.26789	0.22472	0.32115	0.39849	0.33916	0.42512	0.34113	0.34493	0.099359	0.34334	0.57049	0.31219	0.31607	0.26565	0.820315	0.289528	0.405254	0.127889	0.268906	0.278886	0.618552	0.351921	0.308058
aCPP136-T	0.14213	0.28252	0.30401	0.268	0.22289	0.3795	0.11186	0.047313	0.24235	0.24507	0.31823	0.2137	0.18649	0.22095	0.16074	0.23722	0.18405	0.12245	0.28362	0.38845	0.11894	0.056012	0.20295	0.17277	0.20234	0.28134	0.41414	0.40957	0.2676	0.40431	0.35929	0.30867	0.48641	0.24546	0.12625	0.19539	0.33369	0.18618	0.21958	0.11936	0.675193	0.142528	0.2276	0.241041	0.166319	0.476209	0.655743	0.201358	0.180566
aCPP151-T	0.47654	0.57958	0.23008	0.37416	0.19349	0.56998	0.10725	0.06826	0.3155	0.31464	0.45598	0.19259	0.153	0.096062	0.15854	0.42605	0.14012	0.082159	0.33634	0.21916	0.20354	0.07174	0.14601	0.4742	0.17709	0.27517	0.63079	0.69273	0.56061	0.65857	0.68743	0.37524	0.7007	0.13285	0.096519	0.31904	0.44707	0.20144	0.15416	0.092366	0.832147	0.131976	0.596717	0.174384	0.125535	0.563993	0.922029	0.197962	0.147856
aCPP55-T	0.53857	0.61572	0.51217	0.48042	0.2167	0.48545	0.16937	0.06353	0.27181	0.40332	0.38127	0.32051	0.27971	0.19071	0.17661	0.25929	0.18488	0.10455	0.25175	0.28197	0.26607	0.14505	0.33717	0.70204	0.57664	0.43335	0.62282	0.37795	0.34195	0.51037	0.26736	0.55949	0.52319	0.57113	0.39979	0.65789	0.89513	0.24821	0.35836	0.65704	0.835053	0.157184	0.171216	0.13364	0.152326	0.507609	0.949578	0.293106	0.304152
aCPP159-T	0.14764	0.3349	0.59251	0.45729	0.2454	0.4547	0.28675	0.14438	0.34761	0.34243	0.27312	0.22465	0.19832	0.18652	0.25786	0.18763	0.17629	0.13794	0.1411	0.095378	0.28938	0.1538	0.14677	0.3755	0.34777	0.52858	0.40806	0.45279	0.37124	0.48848	0.66118	0.28657	0.25751	0.17062	0.13036	0.17479	0.2775	0.21163	0.26143	0.66225	0.208316	0.202898	0.195849	0.207589	0.119883	0.26213	0.35498	0.177499	0.240489
A = adult
P = pediatric
U = unknown
n/I = no info
[truncated: 16 more columns]

## Sheet: Table S4
Additional file 1: Table S4: Primer sets for quantitative sodium bisulfite pyrosequencing (validation of DNA methylation of AK1, PER2, and PLSCR4).
Primer Name	Primer Sequences (5'-3')
AK1-cg14578146-F1	TAGAGGTTTGGGGTGAAGGAA
AK1-cg14578146-R1	ACCTAAAACCCCCTCACTTTAACAACTA
AK1-cg14578146-S1	GGGTGAAGGAATTTATAGGA
PER2-cg11903188-F1	TGGGTAAGAGAAGTAGTGTATAGGAGAGG
PER2-cg11903188-R1	TACCCTACAAATAATTTTTCCCAAATTT
PER2-cg11903188-S1	ACAAATAATTTTTCCCAAATTTC
PLSCR4-cg07038342-F1	GAAAAGAAAATAGAATTTTTGGGTTTTATG
PLSCR4-cg07038342-R1	TCAAAAACCTTTTTAATTTACATT
PLSCR4-cg07038342-S1	TTTATGTTTAAGTGTTTTTAGTTAG
F-forward primer, R-reverse primer, S-sequencing primer.

## Sheet: Table S5
Additional file 1: Table S5: GABA receptor DNA methylation status in CPTs.
CpG	Gene name	chr. Location	cpc.AVG_Beta	p-value	absolute db	methylation change	cpp.AVG_Beta	UCSC_REFGENE_GROUP
cg22785561	GABRA4	ch.4p12	0.448508	0.0075141	0.347806	hypomethylation	0.796314	3'UTR
cg09171565	GABRA5	ch.15q12	0.557867	0.0123935	0.309955	hypomethylation	0.867822	Body
cg09868640	GABRG3	ch.15q12	0.520528	0.0101923	0.317375	hypomethylation	0.837903	Body
cg11545923	GABRG3	ch.15q12	0.435866	0.0199257	0.330824	hypomethylation	0.76669	Body
cg19643545	GABRG3	ch.15q12	0.483373	0.00830461	0.319746	hypomethylation	0.803119	Body
cg24244000	GABRG3	ch.15q12	0.553309	0.0060619	0.313276	hypomethylation	0.866585	Body
cg03886192	GABRG2	ch.5q24	0.578441	0.0060619	0.366618	hypermethylation	0.211823	1stExon
cg14724933	GABRG2	ch.5q24	0.488382	0.0101923	0.308219	hypermethylation	0.180164	1stExon
cg17401282	GABRG2	ch.5q24	0.632866	0.0312825	0.302423	hypermethylation	0.330444	TSS1500
blue = hypomethylation, yellow = hypermethylation

## Sheet: Table S6
Additional file 1: Table S6: Differentially methylated genes in cpc vs cpp showing differential expression and reverse correlation with DNA methylation in the promoter region of the gene.
cg_TargetID	Gene Symbol	cpc.AVG_Beta	p-value	absolute db	methylation change	cpp.AVG_Beta	UCSC_REFGENE_GROUP	stepup(p-value(cpc vs. cpp))	Fold-Change (cpc vs. cpp)
cg16659026	PRPF31	0.132501	0.00394366	0.334672	hypomethylation	0.467174	TSS1500	0.0198305	1.14383
cg15720832	C1orf35	0.287453	0.0149937	0.352243	hypomethylation	0.639696	TSS1500	0.00501786	1.19145
cg22790377	C1orf35	0.255257	0.0312824	0.308568	hypomethylation	0.563825	TSS1500	0.00501786	1.19145
cg01265662	CCDC150	0.244511	0.0261752	0.32213	hypomethylation	0.566642	TSS1500	0.00227114	1.69057
cg17572255	LIMA1	0.138024	0.00919496	0.303404	hypomethylation	0.441428	5'UTR	0.00663291	1.69699
cg11225751	PRAME	0.255809	0.00919496	0.324247	hypomethylation	0.580056	TSS200	2.51352e-06	8.30026
cg17336139	PRAME	0.240007	0.0112811	0.316133	hypomethylation	0.55614	TSS200	2.51352e-06	8.30026
cg00477673	ZBBX	0.813375	0.000657022	0.311595	hypermethylation	0.50178	5'UTR	1.79197e-09	-13.4042
cg14578146	AK1	0.763747	0.000199347	0.454131	hypermethylation	0.309616	5'UTR	2.58104e-10	-8.206
cg11064537	S100B	0.764663	0.00489565	0.336575	hypermethylation	0.428087	5'UTR	7.5498e-06	-6.32696
cg13573245	CAPS	0.732511	0.00146528	0.367068	hypermethylation	0.365443	TSS1500	1.58613e-05	-4.16321
cg09306696	CCDC135	0.707671	0.000657022	0.315419	hypermethylation	0.392252	5'UTR	3.6557e-09	-3.41882
cg19400179	DZIP3	0.729763	0.0012562	0.389513	hypermethylation	0.340249	5'UTR	1.56505e-07	-3.3445
cg15246805	EYA4	0.770131	0.000657022	0.359861	hypermethylation	0.41027	5'UTR	0.00169697	-3.27118
cg01966160	PEBP4	0.765768	0.00109524	0.354098	hypermethylation	0.41167	TSS1500	0.000691362	-3.03534
cg10565216	PEBP4	0.720791	0.00170051	0.384093	hypermethylation	0.336697	5'UTR	0.000691362	-3.03534
cg18050520	PEBP4	0.730361	0.000657022	0.37834	hypermethylation	0.352021	TSS1500	0.000691362	-3.03534
cg06442865	WFIKKN2	0.875848	0.00546387	0.319883	hypermethylation	0.555966	1stExon	0.0494268	-2.52261
cg04682699	SLC38A3	0.770473	0.000782348	0.337307	hypermethylation	0.433166	5'UTR	0.00161131	-2.4807
cg12727940	PLSCR4	0.771943	0.000155307	0.439241	hypermethylation	0.332701	TSS1500	2.09979e-05	-2.47127
cg24315815	PLSCR4	0.775053	0.000155307	0.464258	hypermethylation	0.310795	TSS1500	2.09979e-05	-2.47127
cg09889477	FLJ45079	0.787787	0.00170051	0.306757	hypermethylation	0.48103	TSS1500	7.68947e-06	-2.32589
cg24022152	MICAL2	0.729863	0.00146528	0.30972	hypermethylation	0.420142	5'UTR	0.000429427	-2.29398
cg24630825	GPM6A	0.727258	0.0012562	0.354874	hypermethylation	0.372384	5'UTR	0.00633195	-2.21926
cg04164048	IL34	0.755335	0.0149937	0.321919	hypermethylation	0.433416	1stExon	0.000160665	-1.90716
cg09556631	SORBS2	0.744995	0.00546387	0.323309	hypermethylation	0.421686	5'UTR	0.00272684	-1.90531
cg23207527	RBM24	0.706808	0.00054245	0.394692	hypermethylation	0.312116	1stExon	2.46278e-06	-1.89862
cg02382426	C11orf16	0.847914	0.0181422	0.309894	hypermethylation	0.53802	TSS200	0.00671663	-1.81417
cg08568550	C11orf16	0.730347	0.0312824	0.313184	hypermethylation	0.417163	TSS200	0.00671663	-1.81417
cg14583815	STRBP	0.824885	0.00315915	0.308107	hypermethylation	0.516778	5'UTR	0.000181929	-1.79634
cg10056813	TTLL10	0.705325	0.000782348	0.319009	hypermethylation	0.386315	TSS1500	7.06016e-05	-1.61844
cg23757721	BLCAP	0.809176	0.00109524	0.334314	hypermethylation	0.474862	5'UTR	5.21717e-05	-1.57125
cg11903188	PER2	0.815302	0.000155307	0.444532	hypermethylation	0.370771	5'UTR	0.00356897	-1.56416
cg06641366	LRRC8C	0.808474	0.000928261	0.342125	hypermethylation	0.466349	TSS1500	0.0386145	-1.47589
cg16937168	SNED1	0.705709	0.0025064	0.40019	hypermethylation	0.305519	TSS1500	0.0312638	-1.41671
cg11573518	CLIP2	0.809753	0.000199347	0.399102	hypermethylation	0.410651	5'UTR	0.00321656	-1.28069
cg15356966	LMO2	0.770315	0.0101922	0.337119	hypermethylation	0.433195	5'UTR	0.0104724	-1.27501
cg03979241	EPB49	0.748828	0.00830462	0.332569	hypermethylation	0.416258	1stExon	0.0289913	-1.22826
blue = hypomethylation, yellow = hypermethylation, green = low expression, pink = overexpression

## Sheet: Table S7
Additional file 1: Table S7: Differentially methylated genes in cpc vs cpp showing differential expression and positive correlation with DNA methylation in the body of the gene.
cg_TargetID	Gene Symbol	cpc.AVG_Beta	p-value	absolut db	methylation change	cpp.AVG_Beta	UCSC_REFGENE_GROUP	stepup(p-value(cpc vs. cpp))	Fold-Change (cpc vs. cpp)
cg09774007	RFX4	0.273098	0.0164771	0.302542	hypomethylation	0.57564	Body	8.95357e-05	-2.72016
cg05517697	RNF44	0.704062	0.000199347	0.371785	hypermethylation	0.332276	3'UTR	0.0201683	1.22976
cg19416326	RNF44	0.729249	0.000657022	0.368964	hypermethylation	0.360285	3'UTR	0.0201683	1.22976
cg07160992	AKT1	0.780444	0.000166955	0.402274	hypermethylation	0.37817	Body	0.00579848	1.28563
cg02864535	VARS	0.817654	0.000254062	0.3712	hypermethylation	0.446455	Body	0.00514828	1.28727
cg11834106	VARS	0.919616	0.000199347	0.384498	hypermethylation	0.535119	Body	0.00514828	1.28727
cg17330295	VARS	0.789211	0.00054245	0.337041	hypermethylation	0.45217	Body	0.00514828	1.28727
cg26643537	VARS	0.908454	0.000378765	0.356967	hypermethylation	0.551487	Body	0.00514828	1.28727
cg24375409	EPHA10	0.768848	0.00355034	0.49974	hypermethylation	0.269108	Body	0.00727171	1.28744
cg22264251	PSMD11	0.885466	0.0025064	0.302585	hypermethylation	0.58288	3'UTR	0.0335658	1.31209
cg22791987	C1QL1	0.716987	0.0312824	0.352265	hypermethylation	0.364722	3'UTR	0.0326033	1.31829
cg23957118	PRIC285	0.772873	0.00830462	0.342261	hypermethylation	0.430612	Body	0.00964821	1.32944
cg01458054	PRIC285	0.814507	0.00546387	0.335872	hypermethylation	0.478635	Body	0.00964821	1.32944
cg14401320	PACS2	0.846017	0.000318009	0.316575	hypermethylation	0.529442	Body	0.00442775	1.37316
cg03921357	C1orf174	0.704955	0.00170051	0.363499	hypermethylation	0.341455	Body	2.02923e-05	1.39355
cg27446570	C1orf174	0.812727	0.000456363	0.359761	hypermethylation	0.452966	Body	2.02923e-05	1.39355
cg01465824	GMDS	0.775137	0.00489565	0.343853	hypermethylation	0.431284	Body	0.00605554	1.43627
cg26122413	INF2	0.882087	0.000456363	0.330865	hypermethylation	0.551223	3'UTR	0.000992124	1.47946
cg02563011	CSMD1	0.779006	0.00830462	0.376786	hypermethylation	0.40222	Body	0.0170533	1.50728
cg00281273	LPCAT1	0.758391	0.00489565	0.41577	hypermethylation	0.342621	Body	0.00368423	1.52725
cg15200711	LPCAT1	0.732935	0.00546387	0.348092	hypermethylation	0.384843	Body	0.00368423	1.52725
cg24071007	EPRS	0.749071	0.00606192	0.339537	hypermethylation	0.409534	3'UTR	6.79767e-05	1.55479
cg05695876	NAV1	0.793537	0.00146528	0.355429	hypermethylation	0.438108	Body	0.00406049	1.57381
cg06365535	TBX4	0.725275	0.0372049	0.320138	hypermethylation	0.405136	Body	0.00991141	1.57965
cg11611856	UAP1L1	0.806352	0.0123934	0.360029	hypermethylation	0.446322	Body	0.00278813	1.59214
cg01192077	EBF1	0.821465	0.0164771	0.338822	hypermethylation	0.482643	Body	0.00045595	1.79267
cg07371589	SEMA6C	0.755173	0.00830462	0.422723	hypermethylation	0.33245	3'UTR	5.30652e-05	1.85846
cg09143801	SEMA6C	0.844553	0.0341059	0.372386	hypermethylation	0.472166	Body	5.30652e-05	1.85846
cg06899985	IGDCC4	0.820655	0.0312824	0.319981	hypermethylation	0.500673	Body	2.00597e-05	1.93515
cg18650670	IGDCC4	0.841745	0.0218399	0.357907	hypermethylation	0.483838	Body	2.00597e-05	1.93515
cg27057650	IGDCC4	0.791311	0.0218399	0.335808	hypermethylation	0.455504	Body	2.00597e-05	1.93515
cg23815646	ADCY8	0.701816	0.0199255	0.324718	hypermethylation	0.377099	Body	0.00131482	1.97256
cg01211137	SPON1	0.754096	0.00281222	0.334277	hypermethylation	0.41982	Body	0.0175331	2.33365
cg24346905	NTNG1	0.779527	0.0238743	0.361429	hypermethylation	0.418097	Body	0.000779511	2.4755
cg20592691	DIAPH3	0.770027	0.000782348	0.302098	hypermethylation	0.46793	Body	2.81456e-07	4.64209
blue = hypomethylation, yellow = hypermethylation, green = low expression, pink = overexpression

## Sheet: Table S8
Additional file 1: Table S8: 39 variables (encompassing 33 single genes) segregating CPCs and CPPs.
TargetID	Gene Symbol	cpc.AVG_Beta	p-value(cpc vs. cpp)	Absolute Delta Beta	Methylation change	cpp.AVG_Beta	UCSC_REFGENE_GROUP
cg19784198	ADRBK1	0.644327	0.000378761	0.423999	hypermethylation	0.220328	Body
cg14578146	AK1	0.763747	0.000199348	0.454131	hypermethylation	0.309616	5'UTR
cg07160992	AKT1	0.780444	0.000166954	0.402274	hypermethylation	0.37817	Body
cg21757872	BTBD11	0.735123	0.000318007	0.426416	hypermethylation	0.308707	TSS200
cg10953436	C14orf49	0.75244	0.000378761	0.417939	hypermethylation	0.334502	Body
cg21737421	C18orf1	0.877947	0.000155306	0.454766	hypermethylation	0.423181	5'UTR
cg11796219	C3orf21	0.832758	0.000155306	0.502234	hypermethylation	0.330524	Body
cg04498913	C7orf50	0.648017	0.000378761	0.413001	hypermethylation	0.235016	Body
cg27400447	CLYBL	0.799223	0.000318007	0.520323	hypermethylation	0.284265	3'UTR
cg27053299	CLYBL	0.799911	0.000155306	0.515646	hypermethylation	0.2789	3'UTR
cg02872426	DDO	0.883131	0.000378761	0.411306	hypermethylation	0.471825	TSS200
cg08618451	ERAP1	0.782135	0.000199348	0.451594	hypermethylation	0.330541	Body
cg05053979	FOXN3	0.730403	0.00025406	0.441727	hypermethylation	0.288677	Body
cg22888055	ITPKA	0.670233	0.000378761	0.489279	hypermethylation	0.180954	3'UTR
cg12152338	LDLRAD3	0.747071	0.000155306	0.467198	hypermethylation	0.279873	Body
cg12361088	NAV2	0.697019	0.000456366	0.401377	hypermethylation	0.295641	Body
cg12522311	NFIX	0.825085	0.000166954	0.436304	hypermethylation	0.38878	Body
cg23072629	PER2	0.815302	0.000155306	0.444532	hypermethylation	0.262569	5'UTR
cg11903188	PER2	0.678635	0.000155306	0.416066	hypermethylation	0.370771	5'UTR
cg18713166	PLD6	0.751096	0.000456366	0.435835	hypermethylation	0.31526	Body
cg11526413	PLIN1	0.898425	0.000456366	0.411611	hypermethylation	0.486814	TSS1500
cg07038342	PLSCR4	0.673387	0.00025406	0.426012	hypermethylation	0.247375	TSS1500
cg24315815	PLSCR4	0.771943	0.000155306	0.439241	hypermethylation	0.310795	TSS1500
cg12727940	PLSCR4	0.775053	0.000155306	0.464258	hypermethylation	0.332701	TSS1500
cg04253465	PTPRS	0.827291	0.000199348	0.443974	hypermethylation	0.383317	Body
cg06213317	PTPRS	0.791285	0.000166954	0.475987	hypermethylation	0.315298	Body
cg00908758	RPF1	0.308049	0.000199348	0.425351	hypomethylation	0.733399	TSS1500
cg13595495	RXRA	0.796543	0.000456366	0.442793	hypermethylation	0.35375	Body
cg16050897	SDK2	0.55427	0.000155306	0.467144	hypermethylation	0.163941	Body
cg06061257	SDK2	0.648306	0.000155306	0.484364	hypermethylation	0.0871264	Body
cg07558704	SFXN5	0.865284	0.000199348	0.531865	hypermethylation	0.333418	Body
cg14294859	SLC25A25	0.672806	0.000318007	0.520221	hypermethylation	0.152585	Body
cg21871151	TCTEX1D4	0.839875	0.000166954	0.475067	hypermethylation	0.364808	5'UTR
cg00830492	TNS3	0.845711	0.000456366	0.421632	hypermethylation	0.188006	Body
cg21663359	TSNARE1	0.738449	0.000318007	0.42562	hypermethylation	0.31283	Body
cg06543376	WBSCR27	0.859617	0.000199348	0.449672	hypermethylation	0.409945	TSS1500
cg05900530	WDR49	0.687425	0.000199348	0.428455	hypermethylation	0.25897	TSS200
cg21038780	WWC1	0.757885	0.000155306	0.426726	hypermethylation	0.331159	Body
cg13191508	ZC3H3	0.892828	0.000378761	0.469304	hypermethylation	0.423524	Body
blue = hypomethylation, yellow = hypermethylation

## Sheet: Table S9
Additional file 1: Table S9: Comparison between CPC-specific DNAm signature classification and Heidelberg classifier.
Sample ID	Diagnosis	Age of onset in years	CPT cluster in Fig.8	Heidelberg classifier/ subclass	Subclass calibrated score	MC class	MC class calibrated score
CPP119-T	cpp	5.09514	1	pediatric A	0.97	Plexus Tumor	0.99
CPP133-T	cpp	2.04517	1	pediatric B	0.98	Plexus Tumor	0.99
CPP106-T	cpp	0.391513	1	pediatric A	0.8	Plexus Tumor	0.99
CPP110-T	cpp	16.42	1	adult	0.99	Plexus Tumor	0.99
CPP148-T	cpp	11.76	1	adult/pediatric A	0.55/044	Plexus Tumor	0.99
CPP114-T	cpp	1.8152	1	pediatric B	0.99	Plexus Tumor	0.99
CPP57-T	cpp	n/i	1	pediatric A	0.92	Plexus Tumor	0.99
CPP62-T	cpp	0.67	1	pediatric A	0.92	Plexus Tumor	0.99
CPP107-T	cpp	0.23	1	adult	0.99	Plexus Tumor	0.99
CPP47-T	cpp	n/i	1	adult	0.99	Plexus Tumor	0.99
CPP111-T	cpp	6.30527	1	pediatric A	0.97	Plexus Tumor	0.99
CPP104-T	cpp	1.20739	1	pediatric A	0.9	Plexus Tumor	0.99
CPP53-T	cpp	0.42	1	pediatric A	0.9	Plexus Tumor	0.99
aCPP138-T	acpp	6.47228	1	pediatric A	0.8	Plexus Tumor	0.99
aCPP136-T	acpp	2.19028	1	pediatric A	0.98	Plexus Tumor	0.99
aCPP151-T	acpp	2.3655	1	pediatric A	0.98	Plexus Tumor	0.99
aCPP55-T	acpp	0.75	1	pediatric A	0.96	Plexus Tumor	0.99
aCPP159-T	acpp	n/i	1	pediatric B	0.96	Plexus Tumor	0.99
aCPP-41g	acpp	14	1	pediatric B	0.97	Plexus Tumor	0.99
CPP-44g	cpp	0.92	1	pediatric B	0.92	Plexus Tumor	0.99
CPP-53g	cpp	35.17	1	adult	0.99	Plexus Tumor	0.99
CPP-55g	cpp	37	1	adult	0.99	Plexus Tumor	0.99
aCPP-56g	acpp	38.42	1	adult	0.99	Plexus Tumor	0.99
aCPP-58g	acpp	23.42	1	adult	0.99	Plexus Tumor	0.99
CPP-59g	cpp	26.33	1	adult	0.99	Plexus Tumor	0.99
CPP-61g	cpp	22.67	1	adult	0.99	Plexus Tumor	0.99
CPP-64g	cpp	15.75	1	adult	0.99	Plexus Tumor	0.99
CPP-65g	cpp	34.08	1	adult	0.99	Plexus Tumor	0.99
CPP-67g	cpp	31.67	1	adult	0.99	Plexus Tumor	0.99
CPP-68g	cpp	54.67	1	adult	0.99	Plexus Tumor	0.99
aCPP-70g	acpp	n/i	1	adult	0.99	Plexus Tumor	0.99
CPP-71g	cpp	38.67	1	adult	0.99	Plexus Tumor	0.99
aCPP-74g	acpp	51.08	1	adult	0.99	Plexus Tumor	0.99
CPP-81g	cpp	4.33	1	pediatric A	0.98	Plexus Tumor	0.99
aCPP-82g	acpp	0.58	1	pediatric A	0.96	Plexus Tumor	0.99
CPP-83g	cpp	2.33	1	pediatric A	0.78	Plexus Tumor	0.99
CPP-85g	cpp	0.67	1	pediatric A	0.99	Plexus Tumor	0.99
aCPP-86g	acpp	0.08	1	pediatric A	0.99	Plexus Tumor	0.99
CPP-87g	cpp	3.42	1	pediatric A	0.99	Plexus Tumor	0.99
CPP-88g	cpp	8.42	1	pediatric A	0.99	Plexus Tumor	0.99
CPP-89g	cpp	1.42	1	pediatric A	0.99	Plexus Tumor	0.99
aCPP-91g	acpp	1.08	1	pediatric A	0.96	Plexus Tumor	0.99
aCPP-92g	acpp	0.25	1	pediatric A	0.98	Plexus Tumor	0.99
CPC-18g	cpc	1.17	2A	pediatric B	0.98	Plexus Tumor	0.98/No match
aCPP-75g	acpp	0.17	2A	pediatric A	0.86	Plexus Tumor	0.99
aCPP-79g	acpp	11.5	2A	pediatric A	0.75	Plexus Tumor	0.89/No match
CPP152-T	cpp	0.213552	2A	pediatric B	0.9	Plexus Tumor	0.99
CPP-80g	cpp	17.92	2A	pediatric A	0.71	Plexus Tumor	0.83/No match
CPP108-T	cpp	n/i	2A	pediatric B	0.99	Plexus Tumor	0.99
CPC-2g	cpc	5.25	2A	pediatric B	0.99	Plexus Tumor	0.99
aCPP-1g	acpp	1.75	2A	pediatric B	0.99	Plexus Tumor	0.99
CPC-46g	cpc	6.5	2A	pediatric B	0.99	Plexus Tumor	0.99
aCPP-47g	acpp	0.33	2A	pediatric B	0.99	Plexus Tumor	0.99
aCPP-50g	acpp	0.42	2A	pediatric B	0.99	Plexus Tumor	0.99
aCPP-49g	acpp	0.58	2A	pediatric B	0.99	Plexus Tumor	0.99
aCPP-25g	acpp	0.67	2A	pediatric B	0.99	Plexus Tumor	0.99
CPC146-T	cpc	1.22108	2A	pediatric B	0.99	Plexus Tumor	0.99
CPC-78g	cpc	0.33	2A	pediatric B	0.95	Plexus Tumor	0.99
aCPP-76g	acpp	0.17	2A	pediatric A	0.93	Plexus Tumor	0.99
CPC140-TB	cpc	10.9897	2B	pediatric B	0.91	Plexus Tumor	0.93
CPC56-T	cpc	13	2B	pediatric B	0.65	Plexus Tumor	0.67/No match
CPC153-T	cpc	0.0328542	2B	pediatric B/pediatric A	0.49/0.49	Plexus Tumor	0.99
CPC3-T	cpc	0.43258	2B	pediatric B	0.99	Plexus Tumor	0.99
CPC51-T	cpc	n/i	2B	pediatric B	0.99	Plexus Tumor	0.99
CPC66-T	cpc	16.7255	2B	pediatric B	0.99	Plexus Tumor	0.99
CPC141-TB	cpc	1.31691	2B	pediatric B	0.99	Plexus Tumor	0.99
CPC139-TB	cpc	1.57153	2B	pediatric B	0.98	Plexus Tumor	0.99
CPC115-T	cpc	1.61259	2B	pediatric B	0.99	Plexus Tumor	0.99
CPC59-T	cpc	n/i	2B	TYR	0.99	Atypical teratoid/rhabdoid tumor	0.99
CPC143-TB	cpc	0.396988	2B	pediatric B	0.99	Plexus Tumor	0.99
CPC50-T	cpc	3.80014	2B	pediatric B	0.99	Plexus Tumor	0.99
CPC157-T	cpc	5.09514	2B	pediatric B	0.99	Plexus Tumor	0.99
CPC-3g	cpc	5.42	2B	pediatric B	0.99	Plexus Tumor	0.99
CPC-6g	cpc	13.33	2B	pediatric B	0.96	Plexus Tumor	0.99
CPC-7g	cpc	16.17	2B	pediatric B	0.99	Plexus Tumor	0.99
CPC-8g	cpc	1.83	2B	pediatric B	0.99	Plexus Tumor	0.99
aCPP-9g	acpp	5.75	2B	pediatric B	0.99	Plexus Tumor	0.99
CPC-11g	cpc	4.33	2B	pediatric B	0.99	Plexus Tumor	0.99
CPC-15g	cpc	0.33	2B	pediatric B	0.99	Plexus Tumor	0.99
CPC-16g	cpc	0.5	2B	pediatric B	0.99	Plexus Tumor	0.99
CPC-19g	cpc	1.5	2B	pediatric B	0.99	Plexus Tumor	0.99
aCPP-22g	acpp	5.42	2B	pediatric B	0.99	Plexus Tumor	0.99
CPC-23g	cpc	1.92	2B	pediatric B	0.99	Plexus Tumor	0.99
CPC-24g	cpc	n/i	2B	pediatric B	0.99	Plexus Tumor	0.99
CPC-26g	cpc	2.42	2B	pediatric B	0.99	Plexus Tumor	0.99
CPC-30g	cpc	1	2B	pediatric B	0.99	Plexus Tumor	0.99
CPC-31g	cpc	1.5	2B	pediatric B	0.99	Plexus Tumor	0.99
CPC-32g	cpc	0.25	2B	pediatric B	0.99	Plexus Tumor	0.99
aCPP-33g	acpp	1	2B	pediatric B	0.99	Plexus Tumor	0.99
aCPP-34g	acpp	0.17	2B	pediatric B	0.99	Plexus Tumor	0.99
aCPP-35g	acpp	0.33	2B	pediatric B	0.99	Plexus Tumor	0.99
CPP-36g	cpp	1	2B	pediatric B	0.99	Plexus Tumor	0.99
CPC-37g	cpc	0.5	2B	pediatric B	0.99	Plexus Tumor	0.99
CPC-38g	cpc	2.17	2B	pediatric B	0.99	Plexus Tumor	0.99
CPC-40g	cpc	11.75	2B	pediatric B	0.99	Plexus Tumor	0.99
Inconsistency between classification in this paper and Heidelberg classifier are marked in red.
Subclass-Match to MC family member is considered with score >= 0.5
Methylation Class (MC)-Match is considered with score >= 0.9; No match is considered with score < 0.9: possibly still relevant for low tumor content and low DNA quality cases.
